# Supplementary material for: The Phase Ib VenObi CNS Study: Chemotherapy-Free Treatment with Venetoclax and Obinutuzumab for Relapsed/Refractory Primary Large B-Cell Lymphoma of the Central Nervous System
Source: Cancers (Basel). 2026 Jan 30;18(3):455. doi: 10.3390/cancers18030455 (PMC12896398; doi:10.3390/cancers18030455)
Supplement: Supplementary file 1 [file cancers-18-00455-s001.zip]

Archive with 1 entries (1 files):
- cancers-4089811-supplementary.pdf
